# Supplementary material for: Predicting the Risk of Suicide by Analyzing the Text of Clinical Notes
Source: PLoS One. 2014 Jan 28;9(1):e85733. doi: 10.1371/journal.pone.0085733 (PMC3904866; doi:10.1371/journal.pone.0085733)
Supplement: Appendix S2 — Keywords: A group of files detailing the highest Mutual Information (MI) terms associated with each cohort's classification. This is useful for training an alternative machine learning classifier, as well as for expert (clinical) analysis of risk factors. Specifically;Appendix 2.1: Features of highest correlation to suicide and low correlation to non-suicide (single + word pair combinations)Appendix 2.2: Features of lowest correlation to suicide and high correlation to psychiatric group (single + word pair combinations)Appendix 2.3: Features of lowest correlation to suicide and high correlation to non-psychiatric control (single + word pair combinations)Appendix 2.4: Features of highest correlation to suicide and high correlation to non-suicide (i.e. the Union of words from 2.1, 2.2, 2.3)Appendix 2.5: All Features, i.e. the Superset of 2.1–2.4 + those of low correlation to suicide and low correlation to non-suicide. (ZIP) [file pone.0085733.s002.zip]

Archive with 6 entries (5 files):
- Appendix2/
- Appendix2/2_1_Red_Pairs_Set.txt
- Appendix2/2_2_Yellow_Pairs_Set.txt
- Appendix2/2_3_Green_Pairs_Set.txt
- Appendix2/2_4_Union_of_Pairs.txt
- Appendix2/2_5_SuperSet_of_Pairs.txt
